# Supplementary material for: Bartonella infection in small mammals and their ectoparasites from the Central Highlands of Madagascar: diversity and implication in future zoonotic surveillance
Source: Parasit Vectors. 2026 Feb 6;19:110. doi: 10.1186/s13071-025-07233-9 (PMC12977663; doi:10.1186/s13071-025-07233-9)
Supplement: Supplementary file 1 — Additional file 1. [file 13071_2025_7233_MOESM1_ESM.xlsx]

## Sheet: Feuil1
Number	Field ID	Origin	City	District	Commune	Lat_Lon	Collection_date	Species	Host	Gene	Genbank number	References
1	AMO62P	Madagascar	Antananarivo	Ankazobe	Kiangara	17.97S 47.03E	Dec-2016	Bartonella sp.	Xenopsylla cheopis	nuoG	PX349281	This study
2	AMO20_2P	Madagascar	Antananarivo	Ankazobe	Kiangara	17.97S 47.03E	Dec-2016	Bartonella sp.	Synopsyllus fonquerniei	nuoG	PX349282	This study
3	AMO17P	Madagascar	Antananarivo	Ankazobe	Kiangara	17.97S 47.03E	Dec-2016	Bartonella sp.	Synopsyllus fonquerniei	nuoG	PX349283	This study
4	RB552P	Madagascar	Fianarantsoa	Fandriana	Fandriana	20.33S 47.43E	Sept-2016	Bartonella sp.	Synopsyllus fonquerniei	nuoG	PX349284	This study
5	AMO64_2P	Madagascar	Antananarivo	Ankazobe	Kiangara	17.97S 47.03E	Dec-2016	Bartonella sp.	Synopsyllus fonquerniei	nuoG	PX349285	This study
6	AMB10P	Madagascar	Antananarivo	Ankazobe	Ambohitromby	18.43S 47.17E	Dec-2016	Bartonella sp.	Synopsyllus fonquerniei	nuoG	PX349286	This study
7	ABT7P	Madagascar	Antananarivo	Ankazobe	Ambohitantely	18.17S 47.28E	Dec-2016	Bartonella sp.	Synopsyllus fonquerniei	nuoG	PX349287	This study
8	AMB9P	Madagascar	Antananarivo	Ankazobe	Ambohitromby	18.43S 47.17E	Dec-2016	Bartonella sp.	Synopsyllus fonquerniei	nuoG	PX349288	This study
9	RB523P	Madagascar	Fianarantsoa	Fandriana	Fandriana	20.33S 47.43E	Sept-2016	Bartonella sp.	Synopsyllus fonquerniei	nuoG	PX349289	This study
10	AMO64	Madagascar	Antananarivo	Ankazobe	Kiangara	17.97S 47.03E	Dec-2016	Bartonella sp.	Rattus rattus	nuoG	PX349290	This study
11	AMO32	Madagascar	Antananarivo	Ankazobe	Kiangara	17.97S 47.03E	Dec-2016	Bartonella sp.	Rattus rattus	nuoG	PX349291	This study
12	RB564	Madagascar	Fianarantsoa	Fandriana	Fandriana	20.33S 47.43E	Sept-2016	Bartonella sp.	Rattus rattus	nuoG	PX349292	This study
13	RB545	Madagascar	Fianarantsoa	Fandriana	Fandriana	20.33S 47.43E	Sept-2016	Bartonella sp.	Rattus rattus	nuoG	PX349293	This study
14	RB532	Madagascar	Fianarantsoa	Fandriana	Fandriana	20.33S 47.43E	Sept-2016	Bartonella sp.	Rattus rattus	nuoG	PX349294	This study
15	AMB10	Madagascar	Antananarivo	Ankazobe	Ambohitromby	18.43S 47.17E	Dec-2016	Bartonella sp.	Rattus rattus	nuoG	PX349295	This study
16	ABT7	Madagascar	Antananarivo	Ankazobe	Ambohitantely	18.17S 47.28E	Dec-2016	Bartonella sp.	Rattus rattus	nuoG	PX349296	This study
17	RB610	Madagascar	Antananarivo	Ankazobe	Ambohitantely	18.17S 47.28E	Dec-2016	Bartonella sp.	Nesogale dobsoni	nuoG	PX349297	This study
18	RB599	Madagascar	Antananarivo	Ankazobe	Ambohitantely	18.17S 47.28E	Dec-2016	Bartonella sp.	Eliurus minor	nuoG	PX349298	This study
19	RB598	Madagascar	Antananarivo	Ankazobe	Ambohitantely	18.17S 47.28E	Dec-2016	Bartonella sp.	Eliurus minor	nuoG	PX349299	This study
20	RB586	Madagascar	Antananarivo	Ankazobe	Ambohitantely	18.17S 47.28E	Dec-2016	Bartonella sp.	Eliurus minor	nuoG	PX349300	This study
21	RB585	Madagascar	Antananarivo	Ankazobe	Ambohitantely	18.17S 47.28E	Dec-2016	Bartonella sp.	Eliurus minor	nuoG	PX349301	This study
22	AMO67P	Madagascar	Antananarivo	Ankazobe	Kiangara	17.97S 47.03E	Dec-2016	Bartonella sp.	Echidnophaga gallinacea	nuoG	PX349302	This study
23	RB549_2P	Madagascar	Fianarantsoa	Fandriana	Fandriana	20.33S 47.43E	Sept-2016	Bartonella sp.	Dinopsyllus brachypecten	nuoG	PX349303	This study
24		USA						Bartonella elizabethae		nuoG	JH725139
25		Israel						Bartonella kosoyi	Rattus rattus	nuoG	CP031843
26		USA						Bartonella tribocorum		nuoG	AM260525
27		USA						Bartonella rattimassiliensis		nuoG	JH725064
28		France						Bartonella phoceensis		nuoG	CADEAD010000003
29		Tanzania						Brucella abortus	Homo sapiens	nuoG	OZ022554
30		South Africa						Bartonella sp.		nuoG	JX131676
31		Turkey						Bartonella sp.		nuoG	OR187492
32		Singapore						Bartonella sp.		nuoG	MF498850
33		Guatemala						Bartonella sp.		nuoG	MN529408
33								Bartonella grahamii		nuoG	EF659941
33								Bartonella vinsonii subsp. arupensis		nuoG	EF659939
33								Bartonella vinsonii subsp. vinsonii		nuoG	EF659944
33								Bartonella vinsonii subsp. berkhoffii		nuoG	EF659937
33								Bartonella clarridgeiae		nuoG	KI912397
								Bartonella rochalimae		nuoG	FN645459
